# Supplementary material for: Orthostatic stress response in pediatric Fontan patients and the effect of ACE inhibition
Source: PLoS One. 2022 Sep 1;17(9):e0273940. doi: 10.1371/journal.pone.0273940 (PMC9436155; doi:10.1371/journal.pone.0273940)
Supplement: S1 Dataset — (XLSX) [file pone.0273940.s002.xlsx]

## Sheet: Dataset sAFE study
Type_Subject	Age	Sex	Weight	Heigth	BSA	Type_CHD	Main_Ventricle	Type_First_stage	Type_Fontan_palliation	Initial_Fenestration	Fenestration_at_start_study	Pacemaker	AgeGlenn	AgeFontan	Medication_use_Yes_No	Medications_used	Blood_NTproBNP	Baseline_Global_longitudial_peak_systolic_strain	Basline_TissueDoppler_lateralfreewall_systemicventricle_S	Baseline_TissueDoppler_Septal_S	Baseline_AV_valve_regurgitation	Baseline_systemic_VA_valve_regurgitation	Supinerest_Heart_Rate	Supinerest_Systolic_BP	Supinerest_Diastolic_BP	Supinerest_cardiac_index	Supinerest_MAV_art_Cerebri_media	Supinerest_Peak_Hepaptic_Vein_flow	Supinerest_VCI_collapsibility_index	Supinerest_PWVao	Supinerest_Augmentation_index	Supinerest_Respiration_Rate	Supinerest_SpO2	Supine_rest_etCo2	Supinerest_PEP	Supinerest_RSA	Supinerest_RMSSD	Supinerest_SDNN	Supinerest_LF	Supinerest_HF	Supinerest_LFHF	Headuptilt_Heart_Rate	Headuptilt_Systolic_BP	Headuptilt_Diastolic_BP	Headuptilt_cardiac_index	Headuptilt_MAV_art_Cerebri_media	Headuptilt_Peak_Hepatic_Vein_flow	Headuptilt_VCI_collapsibility_index	Headuptilt_PWVao
Fontan patients	11	Male	37.6	147	1.25	Other	Indifferent	Glenn	TCPC-EC	Yes	Closed by device	No	0.49	3.01	Yes	Furosemide, Spironolactone, Ascal	78.4	16.88	0.0833333	0.0433333	No	No	95.2542	115	61	4.27314	48.4237	0.28	39.8649	6.7	12.6	22.5908	94.4	26.51	86.8341	13.9485	8.69969	15.2993	58.9432	20.0794	2.9355	104.642	116	73	3.49597	39.5437	0.15	45.8647	7.8
Fontan patients	12	Female	56.2	149.2	1.56	Pulmonary Atresia	Left	Glenn	TCPC-EC	Yes	Closed by device	No	0.61	3.62	Yes	Ascal	100.4	17.63	0.09	0.0566667	No	No	77.3542	130	80	2.50294	75.0655	0.33	25.5495	7.7	19.9	14.3873	93.29	33.49	97.4708	112.015	49.9819	67.3207	649.361	1634.54	0.397274	88.0481	121	78	1.77681	70.2576	0.185	15.7303	8.2
Fontan patients	15	Female	60	165	1.67	HLHS	Right	Glenn	TCPC-EC	Yes	Closed by device	No	0.33	2.73	Yes	Ascal	57.1	20	0.06	0.0566667	Moderate	No	67.5514	107	66	3.42708	59.209	0.345	59.126	8	31.95	19.6429	95.22	30.46	115.868	166.452	137.068	128.522	6533.18	4547.26	1.43673	89.7261	115	68	3.27174	60.672	0.215	35.1536	9.3
Fontan patients	11	Male	43.5	155.9	1.38	DILV	Left	Glenn	TCPC-EC	Yes	Closed by device	No	0.26	3.89	Yes	Ascal	163.2	-	0.0366667	0.0233333	Mild	Mild	78.2802	116	73	4.45349	-	-	39.851	6.36	23.92	23.9267	93.1	27.12	142.023	4.15584	7.86207	18.1331	23.5192	5.48077	4.29121	93.1583	134	70	3.63405	-	0.16	31.0976	7.53
Fontan patients	15	Male	67.3	178.2	1.82	uAVSD	Left	Glenn	TCPC-EC	Yes	Closed Naturally	No	0.94	1.91	Yes	Ascal	43.2	12.03	0.0666667	0.0466667	No	No	48.3655	120	63	3.17967	-	0.26	88.1481	5.8	20.5	17.7415	96.03	36.44	124.175	50	90.8025	94.3164	1248.26	579.937	2.1524	79.0023	124	66	2.96701	-	0.31	43.3155	-
Fontan patients	14	Male	42.5	155.2	1.36	Tricuspid Atresia	Left	Bilateral Glenn	TCPC-EC	Yes	Closed by device	No	0.7	4.39	Yes	Ascal	38	15.63	0.06	0.05	No	No	53.995	123	71	-	71.4186	0.23	56.1521	5.3	31	20.068	95.41	24.4	129.461	55.2697	90.4819	95.7869	5661.32	2146.22	2.63781	66.6309	124	71	-	74.2027	0.215	43.2624	6
Fontan patients	13	Female	51.9	164.2	1.54	Tricuspid Atresia	Left	Glenn	TCPC-EC	Yes	Closed by device	No	0.61	3.43	Yes	Ascal	20.9	13.91	0.08	0.0466667	Mild	No	60.4951	109	57	2.87457	51.4346	0.29	59.8592	4.9	14.7	24.7058	99.19		117.121	100.624	107.857	80.6487	1705.5	3135.71	0.543895	91.2476	116	73	1.83456	32.0327	0.21	27.0588	7.09
Fontan patients	13	Female	51.5	163.9	1.53	Tricuspid Atresia	Right	Glenn	TCPC-EC	Yes	Closed by device	No	0.34	2.51	Yes	Ascal	42.2	-	0.0733333	0.03	No	No	77.0186	121	67	3.32533	60.2771	0.255	36.8085	4.7	18.4	17.7494	95	34.91	133.828	100.151	64.0847	74.39	1518.68	1847.42	0.822054	111.093	124	80	3.4477	40.8651	0.19	19.3846	-
Fontan patients	18	Male	59.1	181.3	1.76	DILV	Left	Glenn	TCPC-EC	No	-	No	0.69	2.38	Yes	Ascal	115.8	-	0.02	0.0466667	No	Moderate	-	120	67	-	-	0.2	23.3803	4.75	13.2	15.3057			112.678	82.7164	57.1307	102.627	709.47	1062.48	0.667751	-	122	79	-	-	0.14	32.093	5.4
Fontan patients	17	Male	47.5	167.8	1.52	uAVSD	Indifferent	Glenn	TCPC-EC	Yes	Closed by device	No	0.8	3.93	Yes	Ascal	332.6	15.5	0.047	-	Moderate	No	57.8067	121	56	3.24982	-	0.31	65.1226	7.1	28.2	19.4099	95.13	30.63	151.348	116.791	128.231	158.511	8578.15	3660.95	2.34315	70.7837	124	76	3.32887	-	0.18	42.9412	5.7
Fontan patients	14	Male	40.8	153.6	1.32	HLHS	Right	Glenn	TCPC-EC	Yes	Closed by device	No	0.37	4.55	Yes	Ascal	73.7	11.25	0.057	0.0366667	Moderate	No	89.6695	120	66	5.1723	-	0.26	14.386	7	9.2	16.2519	96.32	31.57	130.044	97.9726	65.5986	55.2239	293.386	535.273	0.548105	103.282	120	66	4.57807	-	0.23	50	9.7
Fontan patients	17	Female	45	164.8	1.43	DILV	Left	Glenn	TCPC-EC	Yes	Closed by device	No	0.56	3.18	Yes	Ascal	653.3	12.19	0.0433333	0.0933333	Moderate	Moderate	99.4117	142	75	-	56.9643	0.17	35.0725	7.2	22.1	23.7141	94.97	25.86	109.728	52.1389	49.5126	27.2722	30.0755	15.5338	1.93613	-	149	92	-	-	0.21	38.3041	8.25
Fontan patients	13	Female	55.7	162.6	1.6	Other	Right	Glenn	TCPC-EC	Yes	Closed Naturally	No	0.57	2.43	Yes	Phenprocoumon, Desloratidine, Fluticasone	76.2	7.81	0.07	0.0233333	Mild	Mild	75.5032	111	61	2.30101	58.2062	0.245	41.4545	5.65	10.8	15.7861	94.36	31.31	103.979	61.9324	36.5123	51.7532	613.969	415.785	1.47665	90.4629	119	63	2.49244	56.477	0.31	41.6894	8.2
Fontan patients	17	Male	59	175	1.72	uAVSD	Right	Glenn	TCPC-EC	Yes	Closed by device	No	0.5	3.39	Yes	Ascal, Sotalol	45.5	21.72	0.03	-	Mild	No	53.5783	125	71	-	48.8124	0.19	40.7035	5	17.8	17.1945	97.58	31.97	141.289	146.051	152.612	204.431	9074.82	6348.81	1.42937	77.1546	124	75	-	46.4122	0.185	36.9048	-
Fontan patients	13	Female	46.8	160.3	1.44	HLHS	Right	Glenn	TCPC-EC	Yes	Closed by device	No	0.4	3.07	Yes	Ascal	136.1	15.63	0.05	0.03	Mild	No	92.3296	120	68	4.32867	-	0.26	85.5346	6.73	9.3	19.7448	94.67	32.76	154.044	6.74194	5.92711	7.29875	3.93793	4.50541	0.874045	103.532	-	-	3.007	-	0.23	70.9016	-
Fontan patients	14	Male	49.1	172.6	1.52	HLHS	Right	Glenn	TCPC-EC	Yes	Closed by device	No	0.46	3.29	Yes	Ascal	306.4	20.63	0.05	0.04	Mild	No	55.7437	122	65	3.52703	53.3094	0.205	54.023	6.2	11.8	21.8144	95.8	33.33	134.403	67.4717	153.746	167.473	13662.6	4906.58	2.78456	66.2373	117	65	3.24049	51.8788	0.15	21.0843	6.75
Fontan patients	13	Male	74.9	149	1.83	Other	Indifferent	Glenn	TCPC-EC	Yes	Closed by device	No	1.29	3.29	Yes	Ascal, Thyrax	110.3	-	-	-	Mild	No	-	125	64	2.39137	-	0.295	19.9134	-	-	-			-	-	-	-	-	-	-	-	130	75	-	-	0.23	48.7085	-
Fontan patients	15	Male	44.5	156	1.48	DILV	Left	Glenn	TCPC-EC	Yes	Closed by device	No	1.36	3.02	Yes	Ascal	71.5	21.25	0.0566667	0.0833333	No	No	64.5839	112	72	3.0255	-	0.56	6.18893	4.37	13.4	-	96.78	30.62	-	-	-	-	-	-	-	80.1562	116	82	2.68437	-	0.35	57.6687	6.07
Fontan patients	12	Female	30	141	1.09	Tricuspid Atresia	Left	Bilateral Glenn	TCPC-EC	Yes	Closed by device	No	0.76	3.85	Yes	Ascal, Esomeprazole	86	17.63	0.0766667	-	No	No	87.2851	102	62	-	-	0.245	68.1416	4.85	20.19	19.3391	96.36	30.39	103.348	18.967	11.8282	30.1732	384.787	36.5997	10.5134	99.3905	102	68	-	-	0.24	66.3636	5.52
Fontan patients	12	Male	40.1	142.3	1.28	DILV	Left	Glenn	TCPC-EC	Yes	Closed by device	No	0.38	2.95	Yes	Ascal	98.6	12.34	0.055	0.05	No	No	100.746	136	68	3.84637	-	0.245	33.0247	-	-	-	92.48	32.05	-	-	-	-	-	-	-	85.8729	129	66	3.08593	-	0.26	42.7729	7.5
Fontan patients	13	Male	42.5	163.1	1.38	HLHS	Right	Glenn	TCPC-EC	Yes	Closed by device	No	0.33	2.7	Yes	Ascal	79.3	14.8	0.063	0.05	Moderate	No	54.5594	106	61	2.89883	74.6342	0.455	38.0814	4.1	14.3	20.1946	97.07	31.12	130.739	105.347	95.4995	79.1525	1270.76	2036.62	0.623952	81.7062	119	76	2.57267	70.6319	0.39	38.9262	-
Fontan patients	14	Female	73.3	171.5	1.89	Tricuspid Atresia	Left	Glenn	TCPC-EC	Yes	Closed by device	No	0.53	2.75	Yes	Ascal	30.1	13.44	0.0733333	0.04	Mild	No	71.8173	126	78	-	90.3285	0.31	18.4524	4.9	16.3	20.5847	94.25	28.96	124.903	142.063	118.877	166.51	4462.82	3490.09	1.27871	93.3069	138	88	-	88.2016	0.245	75.7692	8.3
Fontan patients	15	Female	60.4	173	1.7	HLHS	Right	Glenn	TCPC-EC	Yes	Closed Naturally	No	0.38	2.57	Yes	Ascal	585.7	15.16	0.047	0.03	Mild	No	53.1132	123	58	-	68.2172	0.206667	30.303	5.6	12	-	94.18	29.96	-	-	-	-	-	-	-	63.8195	122	79	-	68.7046	0.16	35.2657	6.975
Fontan patients	18	Male	64.7	168.7	1.74	Other	Left	Glenn	TCPC-EC	Yes	Closed by device	No	1.69	3.37	Yes	Ascal	30.8	17.66	0.06	-	No	Moderate	44.912	123	60	-	-	0.22	29.6471	5.2	50	15.476	94.78	35.62	112.067	81.5135	90.6539	118.96	3354.94	1656.91	2.02481	65.7165	116	59	-	-	0.21	52.4249	6.3
Fontan patients	17	Male	57.1	178.9	1.72	uAVSD	Left	Glenn	TCPC-EC	Yes	Closed by device	No	0.42	2.84	Yes	Phenprocoumon, Oxybutin, Valproic Acid, Risperidone	59.1	15.31	0.0566667	0.0333333	Moderate	No	53.9819	120	60	2.94814	-	0.29	32.7957	5.1	16.1	14.3473	95.14	34.22	141.72	118.582	105.098	143.961	4832.18	2244.28	2.15311	91.0762	115	74	2.80347	-	0.155	62.4339	8.4
Fontan patients	9	Male	29	136.6	1.05	Tricuspid Atresia	Left	Glenn	TCPC-EC	Yes	Closed by device	No	0.38	3.38	Yes	Ascal	27.8	16.41	0.08	0.06	No	No	79.5942	95	52	4.03154	-	0.29	41.1003	4.8	13.4	14.7584	97.05	34.61	104.75	27.431	15.6184	15.5508	30.4873	74.0073	0.41195	91.9469	99	60	3.7161	-	0.18	21.7172	5.5
Fontan patients	9	Male	28.15	131	1.02	Pulmonary Atresia	Left	Glenn	TCPC-EC	Yes	Open	No	0.5	3.03	Yes	Ascal	158	12.5	0.0666667	0.0533333	No	No	60.787	110	67	3.14665	66.8072	0.243333	51.9397	3.8	35.7	-	89.04	28.87	-	-	-	-	-	-	-	80.3591	119	81	3.45995	59.9085	0.215	76.1719	3.98
Fontan patients	13	Male	71	176	1.87	HLHS	Right	Glenn	TCPC-EC	Yes	Closed by device	No	0.31	2.82	Yes	Ascal	93.3	-	0.04	0.0466667	Mild	No	69.2179	117	65	-	76.2084	0.205	32.7957	4.9	9.6	16.8095	96.93	30.66	147.082	69.9865	51.4933	73.0603	1463.96	925.625	1.5816	88.0493	117	72	-	68.6424	0.17	18.8034	-
Fontan patients	14	Male	50.25	163.4	1.51	HLHS	Right	Glenn	TCPC-EC	Yes	Closed by device	No	0.37	2.89	Yes	Ascal	150.6	13.59	0.0666667	0.04	No	No	61.5968	125	56	2.78154	-	0.245	38.4164	4.3	17.2	21.1833	96.21	29.76	98.3337	34.3689	42.1909	93.1423	2525.17	381.548	6.61822	71.7293	129	75	2.63158	-	0.265	35.9756	5.9
Fontan patients	10	Female	35.6	146.8	1.21	Other	Left	Glenn	TCPC-EC	Yes	Closed surgically	No	0.6	3.55	Yes	Ascal	110.5	-	0.0433333	0.02	Mild	No	64.8632	-	-	-	79.8085	0.206667	17.1795	-	-	19.003	93.87	28.59	124.852	136.294	194.091	206.086	12060.4	9698.3	1.24356	98.3723	-	-	-	68.6538	0.345	26.8571	-
Fontan patients	17	Male	69.6	186.6	1.93	Tricuspid Atresia	Left	Glenn	TCPC-EC	Yes	Closed by device	No	0.39	2.67	Yes	Ascal	116.8	11.09	0.0366667	0.03	No	No	71.2734	125	70	-	43.6508	0.315	20.9524	6.1	10.57	-	93.64	28.32	-	-	-	-	-	-	-	99.8991	135	88	-	40.8414	0.225	73.9953	-
Fontan patients	14	Male	51.2	173.8	1.56	Tricuspid Atresia	Left	Glenn	TCPC-EC	Yes	Closed by device	No	0.46	3.12	Yes	Ascal, Salmeterol, Fluticasone, Ventolin onlyduring astma exacerbation	55.4	17.19	0.0866667	0.0533333	Mild	No	69.2907	116	60	3.43415	79.6378	0.235	20.936	3.66	4.72	20.2774	96.28	33.35	115.448	25.6392	53.1303	84.8584	-	-	-	76.6016	117	68	2.85486	77.0832	0.2	27.7916	4.2
Fontan patients	17	Male	49.9	166.5	1.51	Other	Left	Glenn	TCPC-EC	Yes	Closed by device	Yes	2.61	4.19	Yes	Ascal	69.9	13.91	0.0666667	0.03	Mild	No	69.1292	118	64	-	74.6142	0.26	44.2815	4.9	13.5	-	95.91	30.19	-	-	-	-	-	-	-	69.6143	115	74	-	64.1142	0.36	35.8255	5.7
Fontan patients	16	Female	54.4	163.4	1.58	Other	Left	Glenn	TCPC-EC	Yes	Closed by device	No	4.24	4.8	Yes	Ascal	35.5	-	0.05	0.04	No	No	85.7885	115	72	-	49.2364	0.216667	30.563	-	-	14.9046	96.81	32.5	117.569	11.5	6.31525	6.73574	12.2626	11.8936	1.03103	94.4015	112	69	-	45.2909	0.19	31.3725	-
Fontan patients	18	Male	81	193.7	2.12	Tricuspid Atresia	Left	Glenn	TCPC-EC	No	-	No	0.85	3.1	Yes	Ascal	379.7	12.97	0.0666667	0.0433333	No	No	85.4216	121	71	-	-	0.176667	27.2277	5.6	-1.2	19.1546	93.38	30.11	-	11.5208	8.71593	23.8205	69.3059	12.9767	5.3408	-	125	76	-	-	0.21	18.3946	-
Healthy controls	17	Male	53.5	175.3	1.6	-	Left	-	-	-	-	-	-	-	No	-	-	13.75	0.075	0.0266667	No	No	59.7845	108	61	2.41515	53.3148	0.34	100	4.64	1.84	17.4808	99.08	41.35	66.1479	127.795	95.5609	93.2303	3035.85	3104.96	0.977744	61.175	90	46	-	30.2111	-	63.1579	4.85
Healthy controls	10	Male	33.9	141.5	1.16	-	Left	-	-	-	-	-	-	-	Yes	Ventolin only during astma exacerbation	-	19.38	0.0933333	0.07	No	No	70.1716	101	63	3.04816	81.752	0.463333	97.8082	4.4	27.2	21.8278	96.87	36.75	64.5914	89.6602	66.1255	74.4051	568.759	1293.07	0.439851	83.5964	104	64	2.63673	77.9339	0.303333	70.1754	4.4
Healthy controls	14	Female	44.6	162	1.41	-	Left	-	-	-	-	-	-	-	No	-	-	20.47	0.12	0.08	No	No	72.4137	114	62	3.07895	99.8183	0.576667	50.3185	4.2	12.9	18.4292	99.17	37.78	94.5525	110.685	78.1133	77.3741	760.169	2483.14	0.306133	91.5262	122	75	1.93236	103.335	0.693333	43.1429	-
Healthy controls	17	Female	50	163.4	1.51	-	Left	-	-	-	-	-	-	-	Yes	Ventolin only during an astma exacerbation	-	16.88	0.106667	0.0766667	No	No	66.9173	108	67	2.34782	58.994	0.323333	59.0517	4.575	10.475	18.2304	99.47	34.05	102.479	80.1531	56.014	53.7591	346.8	1049.54	0.330431	86.9637	118	74	2.37825	44.3475	0.28	100	-
Healthy controls	18	Female	53.2	165.8	1.57	-	Left	-	-	-	-	-	-	-	No	-	-	13.28	0.106667	0.09	No	No	-	123	77	-	-	0.693333	35.461	4.4	8	15.4205			83.2685	12.68	15.7334	34.1856	329.845	39.4576	8.35948	-	129	85	-	-	0.326667	96.0452	4.9
Healthy controls	18	Female	62	169.9	1.72	-	Left	-	-	-	-	-	-	-	No	-	-	13.75	0.095	0.1	No	No	56.8477	110	55	2.4204	70.6483	0.403333	60.7784	4.3	1.8	17.7024	98.94	38.76	104.669	84.3678	66.8218	58.0536	570.04	1330.45	0.428457	63.5285	115	78	2.18601	62.9327	0.346667	72.4138	5.5
Healthy controls	11	Male	40.4	149.9	1.31	-	Left	-	-	-	-	-	-	-	No	-	-	15.63	0.12	0.0666667	No	No	72.7407	112	65	3.35794	84.8815	0.34	89.5062	4.6	14.9	17.9735	98.95	39.58	64.2023	110.942	77.0343	86.5915	1437.82	2543	0.565404	107.759	119	74	4.54783	67.7315	0.27	55.2632	6.8
Healthy controls	16	Female	58.8	165	1.65	-	Left	-	-	-	-	-	-	-	Yes	Microgynon	-	13.59	0.1	0.07	No	No	64.1038	106	58	2.30785	77.6911	0.53	69.9187	5.3	10.2	13.3943	98.43	33.28	107.004	111.522	58.3666	69.4835	577.083	1888.9	0.305513	79.6115	130	81	2.41247	74.7852	0.266667	100	6.575
Healthy controls	15	Male	55.5	184.5	1.65	-	Left	-	-	-	-	-	-	-	No	-	-	14.38	0.133333	0.0866667	No	No	68.1812	123	72	3.67798	59.9776	0.336667	100	5.4	0.3	13.2617	99.35	39.72	73.0941	104.068	48.4292	88.6751	1270.22	980.456	1.29554	95.845	121	76	2.43471	40.8163	0.376667	100	-
Healthy controls	16	Male	73.9	177.3	1.91	-	Left	-	-	-	-	-	-	-	No	-	-	15.94	0.11	0.0866667	No	No	56.3381	97	55	3.70248	74.8059	0.576667	86.828	5	14.2	14.9074	98.49	45.45	88.716	143.972	99.0854	140.234	1787.97	3045.01	0.587179	79.5254	105	57	2.27878	59.4467	-	79.3814	-
Healthy controls	14	Female	49.7	170	1.52	-	Left	-	-	-	-	-	-	-	No	-	-	15.94	0.13	0.08	Mild	No	80.8398	119	64	3.73829	84.977	0.436667	70.8583	6.5	15.9	25.2567	99.08	35.26	107.291	41.5763	49.6627	37.942	138.011	94.8456	1.45511	120.101	114	70	3.07585	76.4968	0.216667	100	-
Healthy controls	12	Male	42.2	153.2	1.35	-	Left	-	-	-	-	-	-	-	No	-	-	17.66	0.123333	0.07667	No	No	55.7816	95	55	2.83035	74.6717	0.565	92.381	4.5	22.9	20.7257	98.21	35.81	65.7588	210	271.868	182.188	4669.64	21248.9	0.219759	76.0816	106	63	3.43116	73.0059	0.27	86.722	4.9
Healthy controls	15	Female	56	178.3	1.65	-	Left	-	-	-	-	-	-	-	No	-	-	17.66	0.166667	0.0833333	No	No	76.044	120	73	3.68117	111.891	0.48	45.0939	4.8	1.1	15.7861	99.37	40.48	93.3852	49.2432	26.4454	45.7057	436.701	410.262	1.06445	96.7074	121	73	2.77257	96.9486	-	100	-
Healthy controls	9	Male	30.5	149.3	1.11	-	Left	-	-	-	-	-	-	-	No	-	-	14.38	0.13	0.05	No	No	70.7168	103	61	3.21754	90.2746	0.446667	72.6974	4.53	11.43	20.2338	98.92	33.15	63.8132	106.247	123.614	114.039	3005.31	4197.07	0.716049	89.2215	108	68	2.95188	77.3445	0.313333	40.7407	-
Healthy controls	10	Male	34.7	147.2	1.19	-	Left	-	-	-	-	-	-	-	No	-	-	19.38	0.11	0.08	No	No	70.0756	95	52	3.62517	83.0566	0.306667	79.7271	3.7	15.7	17.9863	99.95	35.22	62.8718	184.817	135.862	105.26	1012.22	7055.7	0.143461	94.9529	105	69	2.89317	71.9594	0.256667	78.4777	4.4
Healthy controls	18	Female	99.8	185.9	2.29	-	Left	-	-	-	-	-	-	-	No	-	-	17.34	0.113333	0.07	No	No	65.3866	111	55	2.56	86.7269	-	69.0141	5.5	8.4	-	99.9	38.4	-	-	-	-	-	-	-	108.487	-	-	2.09442	68.6429	-	-	-
Healthy controls	13	Male	37.5	145.4	1.24	-	Left	-	-	-	-	-	-	-	No	-	-	15.25	0.0966667	0.0833333	No	No	79.8162	107	64	4.48782	107.762	0.57	80	4.4	6.2	23.6309	97.41	34.74	65.5919	34.4898	33.2286	56.3677	1312.9	203.433	6.45371	96.1424	118	75	3.49104	95.3698	0.373333	89.2308	-
Healthy controls	18	Male	66	176.3	1.81	-	Left	-	-	-	-	-	-	-	No	-	-	13.44	0.106667	0.08	No	No	65.6039	125	70	3.15708	94.4075	0.463333	56.1798	4.6	6.9	15.9464	98	40.15	89.4942	76.275	61.7185	93.9888	2791.26	1023.01	2.72849	69.3399	124	71	1.90696	92.6024	0.273333	76.5306	-
Healthy controls	15	Female	60	165	1.66	-	Left	-	-	-	-	-	-	-	No	-	-	18.13	0.123333	0.0866667	No	No	50.1004	102	52	2.72989	84.3162	0.28	78.3282	5.1	11.1	21.9375	98.86	37.73	66.9261	122.757	141.274	87.71	845.494	3297.87	0.256376	67.113	108	63	2.92025	66.0186	0.246667	55.8989	5.8
Healthy controls	12	Male	40.8	161.1	1.38	-	Left	-	-	-	-	-	-	-	No	-	-	17.63	0.0933333	0.0933333	No	No	79.1342	110	51	3.74455	69.0277	0.493333	52.8868	4.4	9.4	18.4659	99.96	42.03	69.5349	76.6404	50.0207	55.1537	1256.59	1063.78	1.18126	89.6409	111	68	2.26578	70.1289	0.356667	86.3636	-
Healthy controls	11	Female	37.5	154.3	1.29	-	Left	-	-	-	-	-	-	-	No	-	-	16.56	0.09	0.0833333	No	No	59.7196	110	70	3.37652	72.5792	0.513333	72.6444	4.82857	11.3571	20.829	99.05	38.66	62.4671	46.8137	43.1513	56.1237	1229.2	508.837	2.4157	95.8813	112	65	2.7481	63.354	0.373333	90.0322	-
Healthy controls	15	Female	51.3	169.1	1.58	-	Left	-	-	-	-	-	-	-	No	-	-	16.09	0.0566667	0.06	No	No	63.1939	115	68	1.89078	39.245	0.31	59.7403	5.37	13.07	21.0766	99.89	36.17	93.1904	50.5152	56.9079	63.7415	1413.06	723.761	1.95238	89.89	124	80	1.57038	59.3398	0.183333	60	-
Healthy controls	9	Female	32	143.4	1.15	-	Left	-	-	-	-	-	-	-	No	-	-	-	-	0.0566667	No	No	95.1036	103	60	3.272	64.3108	0.373333	50.2146	3.1	9.1	16.0341	99.1		84.724	57.4865	28.1736	47.0309	699.131	483.842	1.44496	94.9158	114	72	3.01238	55.0126	0.313333	91.5709	3.6
Healthy controls	13	Female	67.9	158.7	1.7	-	Left	-	-	-	-	-	-	-	Yes	Melatonin, micrgynon	-	18	0.116667	0.08	No	No	80.0511	116	76	4.04999	102.253	0.533333	62.1687	5	13.2	21.1168	98.44	31.03	116.688	84.6327	61.6472	66.2855	944.156	1234.91	0.764554	96.8738	117	64	2.50172	94.4984	0.383333	54.5455	6.167
Healthy controls	13	Male	46.2	160.2	1.43	-	Left	-	-	-	-	-	-	-	No	-	-	16.09	0.113333	0.07	No	No	69.68	111	50	2.58323	77.6803	0.41	84.1689	4.7625	9.925	15.9539	99.12	43.99	92.8113	154.855	110.048	120.724	3989.57	4254.21	0.937793	92.6211	115	76	2.54521	32.1259	0.15	86.3777	5.8
Healthy controls	11	Female	48.2	166.6	1.49	-	Left	-	-	-	-	-	-	-	No	-	-	-	0.05	0.0466667	No	No	80.1304	105	62	3.37708	80.6766	0.303333	61.2637	4.1	7.4	12.3568	99.96	40.57	68.6528	139.836	74.5654	95.0262	3503.06	1735.96	2.01793	96.5399	114	75	3.11363	66.6991	0.44	84.9057	-
Healthy controls	11	Male	37	147.6	1.24	-	Left	-	-	-	-	-	-	-	No	-	-	18.94	0.1	0.07	No	No	66.8054	102	67	3.502	92.7011	0.51	87.0968	5.267	30.4	23.6065	99.5	31.54	65.5799	61.7009	63.2484	48.5474	297.668	301.326	0.987862	77.0458	108	77	2.64501	82.8551	0.23	74.1176	-
Healthy controls	9	Male	28	136.8	1.03	-	Left	-	-	-	-	-	-	-	No	-	-	20.47	0.0566667	0.06	No	No	69.1816	92	55	3.24216	78.9905	0.496667	85.5828	4	3.05	16.3262	98.9	37.57	80.4878	167.141	104.494	108.407	2574.71	3924.42	0.656074	96.3965	115	65	3.88182	96.4645	0.166667	88.1279	-
Healthy controls	12	Female	44.5	159.7	1.4	-	Left	-	-	-	-	-	-	-	No	-	-	15.47	0.07	0.0766667	No	No	78.0367	105	59	3.41176	83.3332	0.33	90.5983	4.75	3.625	17.523	97.99	40.4	81.6858	53.2824	28.0973	34.1186	314.913	423.252	0.744031	102.24	116	73	2.723	74.9665	0.226667	100	-
Healthy controls	11	Male	41.1	160.6	1.35	-	Left	-	-	-	-	-	-	-	No	-	-	14.22	0.123333	0.0833333	No	No	65.3046	101	58	3.4291	-	0.273333	82.2835	4.12	10.54	17.9996	98.94	35.63	87.0247	125.691	114.433	98.3944	2038.92	4288.54	0.475434	93.8891	112	66	2.68213	-	0.22	61.2903	-
Healthy controls	14	Male	56.85	170.4	1.64	-	Left	-	-	-	-	-	-	-	No	-	-	12.03	0.123333	0.08	No	No	47.4956	118	58	2.89564	-	-	12.8878	3.7	13.6	17.0821	98.4	39.15	103.502	106.506	138.838	122.93	3224.01	4651.14	0.693164	63.8822	126	75	3.46354	-	0.22	39.7849	4
Healthy controls	11	Female	32.4	141.5	1.13	-	Left	-	-	-	-	-	-	-	No	-	-	19.06	0.1	0.08	No	No	81.842	109	72	3.7984	-	0.363333	73.9362	5	21.8	18.2525	99.53	36.33	82.7985	80.4356	51.4166	62.5435	1390.03	1138.4	1.22104	88.2906	112	73	2.75749	-	0.203333	83.3333	-
Healthy controls	11	Female	34.7	152	1.2	-	Left	-	-	-	-	-	-	-	No	-	-	21.37	-	-	No	No	63.329	104	57	4.04142	-	0.466667	74.3169	4.23	26.43	18.2957	94.49	39.94	72.7626	72.1364	67.045	71.9361	1633.39	1405.2	1.16238	90.2572	102	62	3.67696	-	0.26	89.5582	-
Healthy controls	10	Male	31.4	139.6	1.11	-	Left	-	-	-	-	-	-	-	No	-	-	18.13	0.0766667	0.0733333	No	No	80.2987	106	58	3.51357	-	0.473333	61.4865	-	-	23.9786	99.52	38.32	74.5294	55.213	55.6525	55.0174	616.647	754.291	0.817518	94.3515	109	68	2.74963	-	0.296667	78.3784	-
[truncated: 90 more columns]

## Sheet: Variable information
Type_Subject	Type subject
Age	Age (years)
Sex	Sex
Weight	Weight (kg)
Heigth	Height (cm)
BSA	BSA (m2)
Type_CHD	Type Congenitale heart disease	Tricuspide Atresia	Pulmonary Atresia	DILV	DORV	HLHS	Unbalances AVSD	Other
Main_Ventricle	Main Ventricle
Type_First_stage	Type 'first' stage
Type_Fontan_palliation	Type Fontan palliation
Initial_Fenestrtion	Initial Fenestration
Fenestration_at_start_study	At start study is Fenestration closed?
Pacemaker	Did patient had an pacemaker?
AgeGlenn	Age Glenn (years)
AgeFontan	Age Fontan (years)
Medication_use_Yes_No	Did subjects use medication
Medications_used	Medications used
Blood_NTproBNP	NT pro-BNP measurement in patients before start ng/L)
Baseline_Global_longitudial_peak_systolic_strain	Global Longitudinal peak systolic strain (systemic ventricle)
Basline_TissueDoppler_lateralfreewall_systemicventricle_S	Tissue Doppler lateral free wall systemic ventricle S' (m/s)
Baseline_TissueDoppler_Septal_S	Tissue Doppler septal S' (m/s)
Baseline_AV_valve_regurgitation	AV valve regurgitation (or mitral regurgitation in healthy controls)
Baseline_systemic_VA_valve_regurgitation	(neo)Aortic regurgitation (or main systemic valve)
Supinerest_Heart_Rate	Supine rest Heart rate (bpm)
Supinerest_Systolic_BP	Supine rest systolic Blood Pressure (mmHg)
Supinerest_Diastolic_BP	Supine rest Diastolic Blood Pressure (mmHg)
Supinerest_cardiac_index	Supine rest cardiac index (L/min/m2)
Supinerest_MAV_art_Cerebri_media	Supine rest mean arterial velocity artery cerebri media (cm/s)
Supinerest_Peak_Hepaptic_Vein_flow	Supine rest peak hepatic vein flow (m/s)
Supinerest_VCI_collapsibility_index	Supine rest vena cava inferior collapsibility index (%)
Supinerest_PWVao	Supine rest Pulse wave velocity Aorta (m/s)
Supinerest_Augmentation_index	Supine rest Augmentation index (%)
Supinerest_Respiration_Rate	Supine rest Respiration rate (brpm)
Supinerest_SpO2	Supine rest SpO2 (%)
Supine_rest_etCo2	Supine rest end-tidal Co2 (mmHg)
Supinerest_PEP	Supine rest Pre-ejection period (PEP) (ms)
Supinerest_RSA	Supine rest Respiratory sinus arrhythmia (RSA) (ms)
Supinerest_RMSSD	Supine rest Root mean square of successive differences (RMSSD) (ms)
Supinerest_SDNN	Supine rest Standard deviation of normal NN intervals (SDNN) (ms)
Supinerest_LF	Supine rest low frequency power (LF) (ms2)
Supinerest_HF	Supine rest high frequency power (HF) (ms2)
Supinerest_LFHF	Supine rest low frequency/high frequency ratio
Headuptilt_Heart_Rate	Head-up tilt Heart rate (bpm)
Headuptilt_Systolic_BP	Head-up tilt testing systolic blood pressure (mmHg)
Headuptilt_Diastolic_BP	Head-up tilt testing diastolic blood pressure (mmHg)
Headuptilt_cardiac_index	Head-up tilt cardiac index (L/min/m2)
Headuptilt_MAV_art_Cerebri_media	Head-up tilt mean arterial velocity artery cerebri media (cm/s)
Headuptilt_Peak_Hepatic_Vein_flow	Head-up tilt peak hepatic vein flow (m/s)
Headuptilt_VCI_collapsibility_index	Head-up tilt vena cava inferior collapsibility index (%)
Headuptilt_PWVao	Head-up tilt testing Pulse wave velocity Aorta (m/s)
Headuptilt_Augmentation_index	Head-up tilt testing Augmentation index (%)
Headuptilt_Respiration_Rate	Head-up tilt Respiration rate (brpm)
Headuptilt_SpO2	Head-up tilt SpO2 (%)
Headuptilt_etCo2	Head-up tilt end-tidal Co2 (mmHg)
Headuptilt_PEP	Head-up tilt Pre-ejection period (PEP) (ms)
Headuptilt_RSA	Head-up tilt Respiratory sinus arrhythmia (RSA) (ms)
Headuptilt_RMSSD	Head-up tilt Root mean square of successive differences (RMSSD) (ms)
Headuptilt_SDNN	Head-up tilt Standard deviation of normal NN intervals (SDNN) (ms)
Headuptilt_LF	Head-up tilt low frequency power (LF) (ms2)
Headuptilt_HF	Head-up tilt high frequency power (HF) (ms2)
Headuptilt_LFHF	Head-up tilt low frequency/high frequency ratio
Percentage_change_Heart_Rate	Percentage change heart rate (%)
Percentage_change_Systolic_BP	Percentage change Systolic blood pressure (%)
Percentage_change_Diastolic_BP	Percentage change Diastolic blood pressure (%)
Percentage_change_cardiac_index	Percentage change cardiac index (%)
Percentage_change_MAV_art_Cerebri_media	Percentage change mean arterial velocity artery cerebri media (%)
Percentage_change_Peak_Hepatic_Vein_flow	Percentage change peak hepatic vein flow (%)
Percentage_change_VCI_collapsibility_index	Percentage change vena cava inferior collapsibility index (%)
Percentage_change_PWVao	Percentage change Pulse wave velocity aorta (%)
Percentage_change_Augmentation_index	Percentage change Augmentation index (%)
Percentage_change_Respiration_Rate	Percentage change Respiration rate (%)
Percentage_change_SpO2	Percentage change SpO2 (%)
Percentage_change_etCo2	Percentage change end-tidal Co2 (%)
Percentage_change_PEP	Percentage change Pre-ejection period (PEP) (%)
Percentage_change_RSA	Percentage change Respiratory sinus arrhythmia (RSA) (%)
Percentage_change_RMSSD	Percentage change Root mean square of successive differences (RMSSD) (%)
Percentage_change_SDNN	Percentage change Standard deviation of normal NN intervals (SDNN) (%)
Percentage_change_LF	Percentage change low frequency power (LF) (%)
Percentage_change_HF	Percentage change high frequency power (HF) (%)
Percentage_change_LFHF	Percentage change low frequency/high frequency ratio (%)
Enalapril_Started	Did patient received Enalapril?
Enalapril_Use_if_good_statistically_analyzed	Did patient used enalapril good and completed the study
Enalapril_End_Dosage_mgkgday	End dosage enalapril at follow-up
FU_Supinerest_Heart_Rate	Follow-up Supine rest Heart rate (bpm)
FU_Supinerest_Systolic_BP	Follow-up supine rest Systolic Blood Pressure (mmHg)
FU_Supinerest_Diastolic_BP	Follow-up supine rest Diastolic Blood Pressure (mmHg)
FU_Supinerest_cardiac_index	Follow-up supine rest cardiac index (L/min/m2)
FU_Supinerest_MAV_art_Cerebri_media	Follow-up Supine rest mean arterial velocity artery cerebri media (cm/s)
FU_Supinerest_Peak_Hepatic_Vein_flow	Follow-up supine rest peak hepatic vein flow (m/s)
FU_Supinerest_VCI_collapsibility_index	Follow-up supine rest vena cava inferior collapsibility index (%)
FU_Supinerest_PWVao	Follow-up supine rest Pulse wave velocity aorta (m/s)
FU_Supinerest_Augmentation_index	Follow-up supine rest Augmentation index (%)
FU_Supinerest_Respiration_Rate	Follow-up supine rest Respiration rate (brpm)
FU_Supinerest_SpO2	Follow-up Supine rest SpO2 (%)
FU_Supine_rest_etCo2	Follow-up Supine rest end-tidal Co2 (mmHg)
FU_Supinerest_PEP	Follow-up supine rest Pre-ejection period (PEP) (ms)
FU_Supinerest_RSA	Follow-up supine rest Respiratory sinus arrhythmia (RSA) (ms)
FU_Supinerest_RMSSD	Follow-up supine rest Root mean square of successive differences (RMSSD) (ms)
FU_Supinerest_SDNN	Follow-up supine rest Standard deviation of normal NN intervals (SDNN) (ms)
FU_Supinerest_LF	Follow-up supine rest low frequency power (LF) (ms2)
FU_Supinerest_HF	Follow-up supine rest high frequency power (HF) (ms2)
FU_Supinerest_LFHF	Follow-up supine rest low frequency/high frequency ratio
FU_Headuptilt_Heart_Rate	Follow-up Head-up tilt Heart rate (bpm)
FU_Headuptilt_Systolic_BP	Follow-up head-up tilt testing Systolic blood pressure (mmHg)
FU_Headuptilt_Diastolic_BP	Follow-up head-up tilt testing Diastolic blood pressure (mmHg)
FU_Headuptilt_cardiac_index	Follow-up head-up tilt cardiac index (L/min/m2)
FU_Headuptilt_MAV_art_Cerebri_media	Follow-up Head-up tilt mean arterial velocity artery cerebri media (cm/s)
FU_Headuptilt_Peak_Hepatic_Vein_flow	Follow-up head-up tilt peak hepatic vein flow (m/s)
FU_Headuptilt_VCI_collapsibility_index	Follow-up head-up tilt vena cava inferior collapsibility index (%)
FU_Headuptilt_PWVao	Follow-up head-up tilt testing Pulse wave velocity aorta (m/s)
FU_Headuptilt_Augmentation_index	Follow-up Head-up tilt testing Augmentation index (%)
FU_Headuptilt_Respiration_Rate	Follow-up head-up tilt Respiration rate (brpm)
FU_Headuptilt_etCo2	Follow-up Head-up tilt end-tidal Co2 (mmHg)
FU_Headuptilt_SpO2	Follow-up Head-up tilt SpO2 (%)
FU_Headuptilt_PEP	Follow-up head-up tilt Pre-ejection period (PEP) (ms)
FU_Headuptilt_RSA	Follow-up head-up tilt Respiratory sinus arrhythmia (RSA) (ms)
FU_Headuptilt_RMSSD	Follow-up head-up tilt Root mean square of successive differences (RMSSD) (ms)
FU_Headuptilt_SDNN	Follow-up head-up tilt Standard deviation of normal NN intervals (SDNN) (ms)
FU_Headuptilt_LF_ms	Follow-up head-up tilt low frequency power (LF) (ms2)
FU_Headuptilt_HF_ms	Follow-up head-up tilt high frequency power (HF) (ms2)
FU_Headuptilt_LFHF	Follow-up head-up tilt low frequency/high frequency ratio
FU_Percentage_change_Heart_Rate	Follow-up Percentage change heart rate (%)
FU_Percentage_change_Systolic_BP	Follow-up Percentage change Systolic blood pressure (%)
FU_Percentage_change_Diastolic_BP	Follow-up Percentage change Diastolic blood pressure (%)
FU_Percentage_change_cardiac_index	Follow-up percentage change cardiac index (%)
FU_Percentage_change_MAV_art_Cerebri_media	Follow-up Percentage change mean arterial velocity artery cerebri media (%)
FU_Percentage_change_Peak_Hepatic_Vein_flow	Follow-up percentage change peak hepatic vein flow (%)
FU_Percentage_change_VCI_collapsibility_index	Follow-up Percentage change vena cave collapsibility index (%)
FU_Percentage_change_PWVao	Follow-up Percentage change Pulse wave velocity aorta (%)
FU_Percentage_change_Augmentation_index	Follow-up Percentage change Augmentation index (%)
FU_Percentage_change_Respiration_Rate	Follow-up Percentage change Respiration rate (%)
FU_Percentage_change_SpO2	Follow-up Percentage change SpO2 (%)
FU_Percentage_change_etCo2	Follow-up Percentage change end-tidal Co2 (%)
FU_Percentage_change_PEP	Follow-up Percentage change Pre-ejection period (PEP) (%)
FU_Percentage_change_RSA	Follow-up Percentage change Respiratory sinus arrhythmia (RSA) (%)
FU_Percentage_change_RMSSD	Follow-up Percentage change Root mean square of successive differences (RMSSD) (%)
FU_Percentage_change_SDNN	Follow-up Percentage change Standard deviation of normal NN intervals (SDNN) (%)
FU_Percentage_change_LF	Follow-up Percentage change low frequency power (LF) (%)
FU_Percentage_change_HF	Follow-up Percentage change high frequency power (HF) (%)
FU_Percentage_change_LFHF	Follow-up Percentage change low frequency/high frequency ratio (%)
